# Supplementary material for: Construction of a highly saturated linkage map in Japanese plum (Prunus salicina L.) using GBS for SNP marker calling
Source: PLoS One. 2018 Dec 3;13(12):e0208032. doi: 10.1371/journal.pone.0208032 (PMC6277071; doi:10.1371/journal.pone.0208032)
Supplement: S2 Table — Table A: Linkage map of female line cv ‘Angeleno’. For each SNP is described his original linkage group, the position on the physical map and the position on the genetic map. Physical map position according to peach genome V2.1. Table B: Linkage map of male line cv ‘Aurora’. For each SNP is described its original linkage group, the position on the physical map and the position on the genetic map. Physical map position according to peach genome V2.1. Table C: Consensus linkage map. For each SNP is described its original linkage group, the position on the physical map, the position on the genetic map and corresponding orthologous genes that co-localize 2 to 3 SNPs simultaneously (n = 38). Physical map position according to peach genome V2.1. Table D: Identification of the SNPs that co-localize 2 to 3 SNPs simultaneously over 38 genes. Physical map position according to peach genome V2.1. Table E: Functional annotation (Phytozome) of 38 putative orthologous genes that co-localize 2 to 3 SNPs simultaneously. Table F: SNPs identification over 460 putative orthologous genes without multiple SNP co-localization. Physical map position according to peach genome V2.1. (XLSX) [file pone.0208032.s002.xlsx]

## Sheet: Table A
LG1				LG2				LG3				LG4				LG5				LG6				LG7				LG8
original LG	Position (bp)	cM		original LG	Position (bp)	cM		original LG	Position (bp)	cM		original LG	Position (bp)	cM		original LG	Position (bp)	cM		original LG	Position (bp)	cM		original LG	Position (bp)	cM		original LG	Position (bp)	cM
1	866117	0,000		2	2276214	0,000		3	1811812	0,000		4	853694	0,000		7	17278518	0,000		6	891685	0,000		7	10969767	0,000		8	4604468	0,000
1	2689070	2633		2	1171437	4625		3	2063027	1986		4	850657	1360		5	2333470	0,583		6	227096	1026		7	12159740	18630		1	13047113	2691
1	2977688	3281		2	1171396	7056		3	1205698	4623		4	1203095	2662		5	1682365	2777		6	795368	2049		7	10248236	22588		8	5808431	5103
1	3655818	3791		2	514514	8488		3	1013856	5209		4	2190603	4089		5	254055	3019		6	825049	2344		7	12003800	22833		8	4598073	6032
1	3613649	4278		2	4879804	10317		3	1712148	5712		4	3725156	7915		5	3707584	3424		6	1127913	2551		7	11131142	23004		8	4514831	6516
1	1080919	4928		2	2276190	12233		3	996281	6133		4	3851102	9093		5	3218273	3642		6	1345920	2738		7	9201634	25096		8	4597985	6992
1	3656690	5078		2	4697308	16785		3	1205755	6380		4	4115183	9539		5	4187985	4556		6	1880068	3438		7	5353210	26682		8	5361820	7945
1	4608652	5244		3	11805326	22294		3	1506212	7061		4	3856048	10045		5	4997030	5985		6	1799484	4555		7	2569408	26821		8	4543317	9023
1	4354867	5681		3	11805360	23085		3	1754580	7608		4	3850985	10339		5	6390666	8221		1	6232693	4747		7	399736	27031		8	3105778	9394
1	3375324	5750		2	6754295	25272		3	2495197	7885		4	3967321	10379		5	8683151	9112		6	2651321	5937		7	150910	27103		8	3232516	11741
1	3476820	5814		1	13519316	25962		3	2304032	9453		4	4178967	10730		5	6812543	9359		6	2729715	6679		7	1388669	27313		8	2541833	12886
1	3790071	6106		2	7305143	26896		3	2669940	10613		4	4212955	10890		5	8101726	9711		6	3100957	8214		7	2808858	27624		8	2018265	13326
1	3356369	7145		2	7760135	27880		3	2562056	11362		4	4086250	11160		5	8683190	10113		6	3233169	8781		3	3579115	27678		8	2391666	13351
1	3655806	7307		3	16051567	28475		3	2561919	11739		4	4379590	11264		5	6367497	10370		6	3497344	9079		7	16774984	29636		8	2379872	13434
1	3243337	7539		2	7760111	28975		3	4652112	13763		4	4205830	11267		5	6791466	10716		6	3702282	9993		7	17468055	37305		8	2379859	13485
1	4800021	8022		2	9011152	29121		3	3064214	13974		4	4106138	11323		5	6791499	10964		6	3471883	10306		7	17518870	38032		8	2535843	14062
1	4381546	8516		2	11309547	29951		3	3632313	14442		4	4260016	11582		5	8170939	11350		6	4656698	11952		7	17468056	38664		8	2186048	14738
1	3790055	8636		7	18073451	30527		3	3837532	14858		4	4488653	12149		5	8198750	11597		6	4185724	12,08		7	17267756	38664		8	2157345	15033
1	3800479	9018		2	10832711	30875		3	3837580	15274		4	4827145	13598		5	9469145	17072		6	686407	12657		7	17239576	38746		8	1538629	15790
1	5177008	9903		2	11309052	30917		3	4238067	15725		4	5474565	14339		2	228705	17,861 ;		6	4563995	13,25		7	17043697	38805		8	2186210	16603
1	5226548	9982		2	6754299	31035		3	4224296	16450		4	5680828	17204		5	9496700	19361		6	686366	13517		7	16857213	38888		8	611549	18651
1	5150755	10349		2	12237648	32004		5	10790117	17298		7	9762416	19135		5	9650201	20744		6	4221971	13,66		7	17032469	39236		8	3065615	20844
1	6777516	10885		2	13745556	35074		3	4652193	18384		4	6290710	19596		5	9724452	20934		6	4659431	13803		7	16739741	39689		8	817564	22403
1	5612729	11040		2	13745551	35263		3	4658841	18630		4	8401443	22289		5	10790095	21713		6	4818485	15098		7	16745237	39931		8	16823824	23489
1	6282073	12389		2	14137974	36006		3	4434161	19985		4	8401481	22750		5	10084213	21722		6	4739618	15267		7	17018003	40126		8	15938558	33768
1	6725998	13091		2	15126208	36340		3	5075540	22507		4	8401308	24124		5	10053157	21905		6	4930928	15344		7	17342132	40478		8	16156694	34249
1	6722311	13455		2	15184557	36756		3	5249061	22820		4	7849214	24371		5	9923844	22022		6	5027758	15971		7	16503879	40770		8	15762636	34559
1	8574816	16287		2	15014903	36914		3	5710074	25190		4	7767886	25218		5	10461624	22300		6	5001266	15992		7	16371965	40839		8	15762668	34607
1	7803942	16336		2	15601975	37731		3	6026707	25559		4	7712712	25751		5	10179888	22503		6	5027788	16113		7	17637501	44649		8	15139566	35129
1	8580002	16338		2	15453565	37991		3	6218158	25875		4	8087338	25841		4	20807197	22774		6	5039210	16156		7	18046777	44738		8	16836786	35272
1	8441126	16339		2	15509637	37994		3	6063763	26636		4	8408360	26466		5	10497397	22888		6	4928876	16186		7	18092560	44802		8	15139463	35404
1	8415083	16967		8	12837601	38037		5	13639699	30767		4	8163731	26769		5	10219282	23558		6	5477144	17130		7	17647287	45196		8	15172921	35452
5	11636526	17677		2	15509060	38088		3	7084377	31139		4	8082905	26916		5	9692993	23827		6	5092601	17531		7	18301222	45589		8	15139470	35479
1	9158262	18091		2	15461891	38597		3	7683896	31576		4	8423974	27049		5	10037182	24304		6	5424660	17934		7	17989933	45827		8	15734763	35584
1	9319748	19068		2	15587890	39102		3	7641473	32164		4	8082995	27509		5	10665967	24793		6	6810092	22451		7	18005901	46128		8	16771519	35622
1	9653451	20720		2	16404848	40378		3	7215242	32752		4	8531370	28490		5	10221054	25051		6	6936932	22685		7	19067156	48050		8	16805735	35623
1	10106257	21,74		2	16405138	40744		3	9082272	33926		4	8864643	29164		5	10960683	25688		6	6642011	22775		7	18561423	48050		8	16823845	35741
1	10072276	22,95		2	16734664	41403		3	8456859	34702		4	9167108	29277		5	10963176	26228		6	7996313	24815		7	18689461	48611		8	15270194	35937
1	10754628	23591		2	17216012	41447		3	8456784	35112		4	8795976	29773		5	11152721	26914		6	8601729	25004		7	18389896	48910		8	12920632	35952
1	10737029	24692		4	1287917	41623		1	37309267	37208		4	9445644	29970		5	11216011	27252		1	8670204	25469		7	19338245	49235		8	15768992	36076
1	12578543	27434		2	18417352	42280		3	9590075	38792		4	10236495	30090		5	11243395	28449		6	8356259	25716		7	19846977	49906		8	16156597	36124
8	21918523	28171		2	18417371	42650		3	11563221	40954		4	9568988	30190		5	11306474	28855		6	7705809	25805		7	20981084	56841		8	14604688	36186
1	11118533	28417		2	18816167	44502		3	15445313	41780		4	10746176	30674		5	11418484	29373		6	8058740	25874		7	16326271	57423		8	14789528	36453
1	12578562	29002		2	18767459	44544		3	15445289	42484		4	10184662	30914		5	11571407	31184		6	8414682	26266						8	14950330	36856
1	11107946	31091		2	18767441	45068		3	11876802	44061		4	8864531	30996		5	11692444	31656		6	8834632	27461						8	14623541	37170
1	12075068	31875		2	18222059	46021		7	10559	45411		4	9261572	31300		5	11653555	31926		6	9645743	29974						8	13834578	37409
1	12989075	32384		2	18465519	47532		3	15373212	45884		4	11368039	32188		5	11797604	32081		6	9736107	30606						8	16771475	43831
1	12743389	32785		2	19259646	48056		3	16373405	46656		4	11251249	32364		5	11737464	32714		6	9839477	32237
1	14724132	36042		2	18767407	51452		3	17378490	47357		4	10255108	32433		5	11878755	32842		6	9871040	32893
1	21058149	42244		2	19763113	54643		5	12443604	47871		4	9566845	32436		5	11850208	33084		1	4743477	33420
1	25448456	50024		2	20454571	55775		3	15431061	48201		4	11044022	32633		5	11985505	33673		6	1185182	34939
1	26260475	51982		2	20730912	55783		3	17562720	48395		4	10529214	32890		5	12007358	33989		6	1215522	35069
1	29272652	54008		2	21401628	57872		3	15445648	48616		4	9890629	33105		5	12261451	34303		6	1123431	35867
1	29268451	54271		2	22042649	58232		not	found	49520		4	11251178	34498		5	12181565	34718		6	1155073	37938
1	29662310	55628		2	22398533	60311		3	16559459	49899		4	962687	35979		5	12863958	35478		1	1850361	43712
1	27858707	56076		2	22384186	60927		3	16140568	50125		4	807995	37320		5	12267081	35889		4	1118973	59000
1	30011779	56447		2	20277046	63317		3	15609411	50125		8	21006736	38247		5	12676739	36029
1	28709670	56704		2	23886728	67343		3	17726205	50693		4	951812	38547		5	12484495	36262
1	29710955	57865		2	25752276	74602		3	18720988	52424		4	14549362	42016		5	12836687	36582
1	30165968	58318		2	25754435	75495		2	10017811	52770		7	14217521	45740		5	12782063	36869
1	30644367	59520		2	25687656	76631		3	18331074	52907		4	15648353	47151		5	12801968	37166
1	31309145	59734		2	26344105	78087		3	18632051	53133		4	16636711	48625		5	12484569	37459
1	30634283	60094		2	30129958	80084		3	19568852	53339		4	16218359	48884		5	13012279	38025
1	30377596	60403		2	26657031	81043		3	20380950	53680		4	16949858	52830		5	13306138	38378
1	31063934	60775		2	28098355	81680		3	18830157	53714		4	16767205	52907		5	13046929	38874
1	32055802	65219		2	28173907	82146		8	10276861	53718		4	17410123	53628		5	13046944	39266
1	32491015	65985		2	27750303	82358		3	19032014	53789		4	17841093	58063		5	13375170	39828
1	32997426	66329		2	28585025	82718		3	19115637	53978		4	17841154	58558		5	14538228	40689
1	32989483	66763		2	28098405	82894		8	10277552	54244		4	23081880	62733		5	13671340	40724
1	33182139	67129		2	26531368	83200		3	20824787	54779		4	22289151	63235		5	14313461	40855
1	33247884	68122		2	27652209	84616		3	20699676	54931		4	22958405	65209		5	14024179	41421
1	33885272	68767		2	29925096	85939		3	18368123	55254		4	23076924	65554		5	13966393	41533
1	34639537	69559		2	29982060	86639		3	20370770	55570		4	23373187	66595		5	13861787	41901
1	35230073	69857		2	27775166	89795		3	19791464	55766		4	23806335	67570		5	14541470	42298
1	34418794	69989						3	20103999	55899		4	23639046	69043		5	14225880	42649
1	34286058	70026						8	2864072	56191		4	24028278	71490		5	14552817	42750
1	34602796	70264						3	19008189	56295		4	24325382	74221		5	15005467	45008
1	35517969	70451						3	20699649	56467						6	28360836	45549
1	35230000	70613						3	20682049	57149						5	15003117	45671
2	29202840	70862						4	13274827	58175						5	15219802	46438
1	35441232	70903						3	21361827	58560						5	15473663	46840
1	34275315	71226						3	22018799	59067						5	15296979	47148
1	35662456	71406						3	21467127	59507						5	15296971	47270
1	35876132	71512						3	21564634	59724						5	15269574	48117
6	4463560	71,57						3	21590297	60337						5	15610072	48934
1	35768610	71801						3	21963316	61142						5	15678053	49037
1	36281625	71877						3	21963317	61267						5	16041852	51628
1	36464921	71982						3	22876012	62714						5	15959891	52332
1	35499372	71990						3	22964189	63429						5	15989035	52547
1	35996032	72344						3	23759649	63926						5	16002667	52601
1	37145863	73225						3	23531100	64217						5	16605149	55219
1	36774142	73537						3	23759636	64266						5	16585784	55437
1	36718607	73616						3	23926875	64507						5	16313330	55530
1	37210003	74357						3	23377188	64669						5	16321560	55972
1	37493857	75098						3	24109487	64930						5	16313329	56093
1	37492788	75612						3	24111677	65128						5	17033584	56617
1	37566119	76117						3	24111578	65257						5	16745208	56754
1	37621405	76428						3	24158055	65413						5	16730756	56950
1	37658591	76718						3	24564551	65887						5	16316227	57185
1	37924393	77494						3	24731278	66372						5	16763710	57341
1	38281214	78178						3	24564589	66594						5	16714780	57427
2	21164210	78238						3	24991239	66840						5	16763737	57552
1	38257200	78477						3	24694703	67383						5	17398693	58121
1	38455726	78651						3	24726155	67556						5	17279192	58360
1	38458147	79163						3	25662871	67662						5	18035870	58662
1	38742734	79957						3	25783641	68175						5	17532795	58764
1	39342625	81015						3	25769159	68404						5	17435419	58981
1	39260388	81571						3	25769147	68687						5	17595675	59464
1	40245411	82061						3	26680993	68814						5	17906994	60163
1	40641171	82400						3	26712784	69494						5	18343996	60225
1	40549851	82829						3	26888026	69612						5	17910347	60480
1	40653831	83033						3	26810664	70068						5	18292513	60480
1	41019201	83274						3	26807336	70814						5	17910350	60632
1	40844497	83786						3	26691198	70918						5	17888720	60962
1	41148847	84612						3	26870224	71163						5	17906993	61690
1	16538493	85049						3	26982040	71725						5	17802759	61851
1	41127147	85221						3	26187000	72293						5	18035924	62476
1	41684461	85545						6	30304822	72846						5	18025700	62667
1	41947872	86166						3	24726154	73568						5	16529756	63252
1	42015857	86434						3	26405609	75082
1	42237593	87442						6	30304832	78121
1	42083648	87756						3	24727479	92282
1	42752690	88189
3	9806027	89483
1	42634142	90168
1	42565995	90689
1	42830270	90868
1	42960374	91140
1	42962618	91457
1	43513330	91737
1	43032773	92179
1	43794978	92245
1	43049997	92722
1	43218133	93352
1	43049988	93647
1	44123454	93872
1	43387949	94154
1	43381392	94327
1	43727670	94891
1	44081229	95046
1	43673057	95309
1	43673041	95645
1	44740604	96032
4	13055419	96342
1	44457626	96756
1	44742471	96996
1	44582111	97161
1	44848169	97930
1	45278177	98241
1	44878405	98539
1	44872764	99126
1	45050971	100009
1	45050903	100300
1	45295752	100548
1	45710998	100983
1	45900167	101360
1	45738390	101683
1	46051715	101808
1	46118976	102262
1	46280656	102524
1	47566399	102624
1	47278215	103065
1	47546381	103239
1	46890729	103790
1	47575326	103988
1	46498021	104391
1	46832609	104781
1	45726874	105613
1	45765431	106799
1	47259028	108024

## Sheet: Table B
LG1				LG2				LG3				LG4				LG5				LG6				LG7				LG8
original LG	Position (bp)	cM		original LG	Position (bp)	cM		original LG	Position (bp)	cM		original LG	Position (bp)	cM		original LG	Position (bp)	cM		original LG	Position (bp)	cM		original LG	Position (bp)	cM		original LG	Position (bp)	cM
1	647911	0,000		2	2276215	0,000		3	9153405	0,000		4	10036867	0,000		5	1121788	0,000		6	24739140	0,000		7	17764332	0,000		8	1730877	0,000
1	662780	8574		2	8577243	5289		3	9153512	6630		4	5646047	5098		5	515181	5661		6	26171504	9866		7	428416	5095		6	28511405	9105
1	32512690	15095		2	1171397	10094		6	3675628	8352		7	16221093	10282		5	4492156	10695		6	5108377	16037		7	17761409	5547		8	817564	17084
1	4974431	16222		5	4212064	12607		8	12570756	10387		4	10236495	14392		5	18016711	12183		6	25276094	18398		7	20071259	8762		8	17856003	21098
6	10261125	19000		2	4904649	15762		3	3697233	14449		4	8330704	16986		5	4972812	14518		6	9038044	21896		8	18054299	10824		8	9710437	23452
1	3098366	19643		2	286244	16537		3	5079849	14731		4	11044022	17191		5	3725540	21292		6	15703962	29538		7	19459244	12783		8	11113338	23916
1	1592796	21470		2	244220	17164		3	6218158	15193		4	11368039	17405		5	2979838	21686		6	11847992	31155		7	20178304	15593		8	11113293	23916
1	3477423	21708		4	449779	18716		3	11437122	15560		4	11646295	17551		5	4513380	23709		6	11851825	31235		7	17989933	19061		8	12158076	26500
1	4202604	22349		2	5613538	19422		3	7715959	16997		4	8795976	17611		4	7161225	25840		6	13968938	31670		7	19084287	19292		8	12536601	27811
1	4608632	22446		2	12237464	20142		3	10063338	17049		4	1948403	18912		5	18035870	28482		6	11226197	32201		3	3579115	19333		8	13175645	29088
1	33344387	24096		2	6754299	20435		3	9082272	17090		4	4458538	19919		5	17033584	29042		6	11226233	32367		7	2808858	19650		8	13560963	29173
1	5779325	4601		2	11892384	20878		3	6838393	17157		4	850657	20633		5	13377119	31660		6	5159021	34693		7	18107463	19920		8	12920632	29239
7	18358652	27423		2	12237648	20933		3	8431603	17161		4	1748464	21006		5	12261451	33473		6	7314426	35211		7	1388669	19972		8	13834578	29385
6	3844729	29643		2	6712723	21499		3	11563221	17439		4	1748432	21075		5	15473663	34631		6	8569379	35260		7	20835934	20465		8	14950330	29955
5	11636535	29773		2	10792244	21937		3	11447204	17510		4	1899655	21352		5	11737464	34810		6	6585509	35308		7	20764581	20705		8	15734763	30842
1	32590339	30694		2	15461891	22780		3	11876802	18306		4	1846818	21621		5	15005467	35144		6	8084897	35320		7	20681349	20732		8	15270194	30897
1	33152557	30783		2	10792214	22991		3	16007339	18791		4	1053620	21842		6	28360836	35302		6	8052152	35340		7	21439138	20988		8	15139463	31050
1	35546638	31387		2	11557554	23761		3	17562720	18834		4	556397	21852		5	11653555	35482		6	8058740	35542		7	22138148	21010		8	16156597	31066
1	35499372	32561		2	17251255	24193		3	16373405	19132		4	2126816	22011		5	12863958	35818		6	7705809	35738		7	20630234	21022		8	16805735	31102
2	26415017	32739		2	14320336	24871		3	16642575	19587		4	2190603	22055		5	12181565	36250		6	7707397	35841		7	22251686	21276		8	16771519	31106
1	36583161	32881		2	14133363	25164		6	4571671	19915		4	3667102	22151		5	13607763	36340		6	7900875	36251		7	18259112	22365		8	15139470	31108
1	35996037	33363		2	16734664	27014		3	18131257	20719		4	3515670	22157		5	14538228	36392		6	6853654	36308		7	17032469	22452		8	14623541	31130
1	37924393	33467		2	17017506	28409		3	18565094	21406		4	2559857	22166		5	14313461	36407		6	8141994	36327		7	9201634	24272		8	14789528	31150
1	37145863	33624		2	18767457	30551		3	19921288	22649		4	3588725	22167		5	15117351	36563		6	6238080	36588		7	16117005	25621		8	15768992	31244
1	35656380	34058		2	18816218	34144		3	21465735	22905		4	3757604	22191		5	13671340	36660		6	7591514	37230		7	15224962	26361		8	16836786	31689
1	36402665	34321		2	18816199	36569		3	20682038	23165		4	2311561	22521		5	13286094	37087		6	5473086	38509		7	15016558	26844		8	15172921	31856
1	35439434	34362		1	965314	40366		3	21921061	23201		4	1955192	22691		5	13306138	37848		6	4802887	39888		7	13804920	27206		8	15762636	32804
1	35065249	34392		2	19524466	42920		3	22018799	23259		4	1203095	22887		5	13458320	39924		6	3497344	40833		7	19894200	27366		8	17856004	39150
1	34966449	34791		2	23306778	52080		3	22864788	24172		4	2569508	23120		5	12721800	44893		6	3100957	41168		7	13383463	27754		8	17857830	41686
6	4463560	34,99		2	23343445	52725		3	17332465	25123		4	616624	23499		5	13381256	49749		6	1829800	42700		7	13791616	27904		8	19895378	46861
1	33802535	35151		2	23908433	62305		3	26691198	28643		4	3725156	24225						6	891685	42,99		7	13367783	28148		8	21273459	56215
1	36402599	35486		2	23908501	68699		3	20699660	32663		4	4049481	24583						6	825049	44,82		7	11131142	28274		8	21240053	62519
1	36247514	35688		2	30059171	97096		3	23759653	34650		4	4143733	28928						6	227096	46,52		7	13202914	28525		8	16670787	72995
1	34983819	36023						3	22436091	35976		4	25176507	31572						6	1883128	46641		7	12003800	28749
1	35230158	36591						3	2063027	38114		4	23810291	32125						1	47083583	49580		7	15150920	29398
1	12703304	36608						3	2495197	38963		4	25297321	32150						5	11724923	55248		7	10248236	29899
1	35205475	37113						3	27191401	44205		4	23806335	32156						4	15567854	61263		8	3148304	38430
1	40844497	38737						3	2671321	45969		4	23076924	32263										1	47083589	45344
1	40653831	39257						3	27127856	50065		4	22958405	32662
1	40412462	39407										4	23373187	32682
1	42752690	39470										4	23093330	35668
1	40412461	39598										1	22575958	42869
1	43513330	40040
1	12703291	40654
1	42565995	41100
1	43049988	41510
1	43673041	41779
1	45906062	42249
1	45278177	42313
7	2055956	42810
1	15079794	44359
8	21194493	44493
6	6251770	46300
1	43271601	46393
1	22742046	47522
1	43271634	48852
1	14567625	51060
1	18964870	51700
1	17754412	52318
1	22416526	54825
1	45233423	56552
1	45278168	58957
1	20527207	59560
1	20527220	65583

## Sheet: Table C
group G1				group G2				group G3				group G4				group G5				group G6				group G7				group G8
original LG	Position (bp)	cM	Gene	original LG	Position (bp)	cM	Gene	original LG	Position (bp)	cM	Gene	original LG	Position (bp)	cM	Gene	original LG	Position (bp)	cM	Gene	original LG	Position (bp)	cM	Gene	original LG	Position (bp)	cM	Gene	original LG	Position (bp)	cM	Gene
1	47259028	0		2	2276214	0		3	1554660	0		4	3851102	0		4	16464344	0		4	15567854	0		7	10969767	0		8	4604468	0
1	45278168	0.155		2	1171437	4977	Prupe.2G013100	3	2669930	0.781		4	4115183	0.4300		5	1121788	12375		6	6553818	3073		1	47083589	6427		1	13047113	2758
1	45765431	1226		2	1171396	7526	Prupe.2G013100	3	1205698	3481	Prupe.3G016900	4	3856048	0.997		7	17278518	14961		6	25276094	4547		7	428416	8446		8	5808431	5286
1	45726874	2442		2	1367629	9274		3	1013856	4313		4	3850985	1280		5	254055	17043		6	24540283	6460		7	21520938	16489		8	4597985	6906
1	46832609	3233		2	4879804	10711		3	996281	4721		4	3967321	1323		5	3218273	17632		6	3233169	7465		7	9201634	19205		8	4514831	7122
1	46498021	3662		2	2276190	12582		3	1205755	5059	Prupe.3G016900	4	4212955	1673		5	515181	17743		6	3702282	8222		7	5353210	20971		8	1730877	7313
1	47575326	4034		2	4451109	13792		3	1712148	5533		4	4178967	1846		5	4187985	18338		6	5001266	9851		7	399736	21155		8	5361820	7990
1	46890729	4262		2	10122028	20022		3	1506212	6180		4	4086250	2115		5	4997030	19768		6	5477144	10701		7	20981084	21182		8	3105778	8732
1	47546381	4816		3	11805326	22219		3	1754580	6682		4	4379590	2239		5	8683151	22873	Prupe.5G071900	6	5027758	10912	Prupe.6G073700	7	150910	21285		8	4543317	9402
1	47278215	4993		3	11805360	23042		3	2495197	8075		4	4205830	2286		5	6812543	23243		6	5027788	11092	Prupe.6G073700	7	1388669	21302		8	3232516	11633
1	47566399	5403		5	4212064	24217		3	2304032	8581		4	4106138	2360		5	8101726	23727		6	5039210	11161		7	2569408	21350		8	2379859	12274	Prupe.8G026200
1	46280656	5515		2	6754295	25312		3	1811797	9680		4	4260016	2590		5	8683190	24089	Prupe.5G071900	6	4739618	11545		3	3579115	21435		8	2379872	12843	Prupe.8G026200
1	46118976	5793		1	13519316	26082		3	2669940	9932		4	4488653	3128		5	4492156	24315		6	4930928	11834		7	2808858	21562		8	2541833	13237
1	46051715	6240		2	4468188	26957		5	10790117	11659		4	4827145	4609		5	6367497	24414		6	4818485	11995		7	22289548	21590		8	2391666	13412
1	45738390	6370		2	7305143	27025		6	2713236	11839		4	5646047	5090		5	6791466	24800		6	24739140	12563		7	5167275	26297		6	20583380	13924
1	45900167	6715		2	7760135	28039	Prupe.2G061200	3	4434161	13297		4	5474565	5374		5	6791499	24957		6	4659431	12893		4	15567861	26350		8	2018265	14064
1	45710998	7077		3	16051567	28671		3	3632313	13335		4	5680828	8261		5	8170939	25408		6	686366	13025	Prupe.6G008800	7	19846977	28560		8	2157345	14486
1	45295752	7512		2	7760111	29162	Prupe.2G061200	3	3064214	13513		4	6220299	9886		5	8198750	25570		6	4563995	13334		7	18689461	29561		8	2186048	14720
1	45050903	7763	Prupe.1G550900	2	4904649	29228		3	3837532	14046	Prupe.3G054500	7	16221093	12087		5	9469145	31110		6	4221971	13570		7	18561423	30151		8	1538629	15914
1	45050971	8065	Prupe.1G550900	2	9011152	29348		3	3837580	14464	Prupe.3G054500	7	9762416	12291		5	10790085	31379		6	686407	14343	Prupe.6G008800	7	19067156	30151		8	611549	18116
1	44872764	8961		2	11309547	30170	Prupe.2G074800	3	4238067	14879		4	6290710	12554		2	228705	31804		6	4185724	15355		7	2326045	30248		8	628195	18232
1	44878405	9523		7	18073451	30742		3	4224296	15884		4	8401443	13930	Prupe.4G146400	5	9496700	33438		6	4802887	18583		7	17761078	31909		8	459284	18801
1	44848169	10136		2	11309052	31054	Prupe.2G074800	3	4652193	17207		4	8401481	14366	Prupe.4G146400	5	9650201	34723		6	26171504	18904		7	18301222	32571		8	173606	19731
1	43271634	10666		2	10832711	31314		3	4658841	17492		4	7849214	15635		8	8196350	34844		6	3100957	19241		7	17647287	32871		6	28511405	20304
1	44582111	10936		4	449779	32007		8	21501449	20140		4	8401308	15963	Prupe.4G146400	5	9724452	34986		6	4656698	19356		7	17989933	32988		8	817564	22982
1	44742471	11103		2	12237648	32937		3	5075540	20996		4	7712712	16591		5	10790095	35735		6	891685	19405		7	18092560	33451		8	16823824	26091
1	44457626	11319		6	15315765	34015		3	5249061	21378		4	8087338	17202		5	10084213	35737		6	3497344	19688		7	18046777	33521		8	12158076	34268
4	13055419	11733		2	10792244	35222		3	5710074	23799		4	8408360	17799		5	10053157	35915		6	1799484	19740		7	17637501	33601		8	12536601	35617
1	44740604	12048		2	13745551	35298	Prupe.2G087000	3	6026707	24253		4	8163731	18097		5	9923844	36104		6	1829800	19946		8	3148304	36588		8	13834578	36865
1	43673057	12771		2	13745556	35427	Prupe.2G087000	3	6063763	25365		4	8082905	18254		5	10461624	36359		1	6232693	19953		7	16371965	37601		8	13175645	36957
1	44081229	13017		2	14137974	36171		7	19146888	27864		4	8423974	18389		5	10179888	36550		6	5159021	20269		7	16503879	37672		8	12920632	36963
1	43727670	13168		2	15126208	36585		5	13639699	29710		4	8082995	18843		4	20807197	36888		6	5473086	22239		7	17342132	38007		8	13560963	37019
1	43381392	13719		2	15014903	37063		3	7084377	29928		4	8531370	19853		5	10497397	36992		6	6585509	23210		7	17018003	38383		8	14950330	37295
1	43387949	13935		2	15461891	37843		3	7683896	30423		4	8864643	20558	Prupe.4G154700	5	10219282	37677		6	6238080	23417		7	16745237	38603		8	16823845	38095
1	44123454	14169		2	15601975	37907		3	7641473	31027		4	9167108	20660		5	1962708	38013		6	6853654	23533		7	16739741	38840		8	15734763	38102
1	43271601	14700		2	15509637	38060	Prupe.2G099300	3	7215242	31714		4	10037701	21247		5	9692993	38323		6	8141994	24224		7	17032469	39282		8	15270194	38224
1	43218133	14710		2	15453565	38340		3	8456859	33838		4	9445644	21292	Prupe.4G079400	5	10960683	39629		6	7705809	25022		7	16857213	39725		8	14789528	38338
1	43049988	15274	Prupe.1G525500	8	12837601	38342		3	9153512	36336		4	9568988	21495		5	10963176	40171		6	24739071	25967		7	17043697	39807		8	16805735	38367
1	43049997	15360	Prupe.1G525500	2	15509060	38344	Prupe.2G099300	7	9610268	37914		4	8864531	21900	Prupe.4G154700	5	11152721	40864		6	8058740	26053		7	17239576	39880		8	16771519	38370
1	43032773	15845		2	14133363	38534		3	15445313	40821	Prupe.3G142400	4	10746176	22200		5	11216011	41205		6	9839477	30186		7	17267756	39977		8	16156597	38503
1	43794978	16174		2	15587890	39369		3	15445289	41550	Prupe.3G142400	4	10184662	22473		5	11243395	42378		6	11550730	34498		7	17468056	39984	Prupe.7G175300	8	15139470	38522	Prupe.8G127400
1	43513330	16480		2	16404848	40615		3	17332465	41571		4	8795976	22688		5	11306474	42810		6	5920828	35338		7	17468055	41244	Prupe.7G175300	8	15139463	38561	Prupe.8G127400
1	42962618	16609		4	1287917	41456		3	17318671	43298		4	9261572	22797	Prupe.4G079400	5	11418484	43312		6	18382273	37512		7	16774984	48557		8	16836786	38681
1	42960374	16925		2	17216012	41846		6	4571671	44733		4	9566845	23426		5	12721800	45091		2	17943404	41013		7	16223095	49031		8	14623541	38745
1	42830270	17177		2	16734664	42299		7	10559	44999		4	11368039	24013		5	11571407	45185		1	18503618	41029		1	18503617	50200		8	15768992	38775
1	42565995	17516		2	18417352	42510	Prupe.2G126700	3	11437122	45274		4	11251249	24055		5	11692444	45657		6	14672265	45372		7	13686878	56028		8	15172921	39134
1	42634142	17932		2	18417371	42846	Prupe.2G126700	3	11876802	45589		4	10255108	24077		5	11797604	46072		5	11724923	53791		7	16643633	56173		8	18280803	45669
3	9806027	18614		2	18816167	44759	Prupe.2G130500	3	17378490	46641		4	11044022	24303		5	11737464	46760		4	11189731	57098						8	16771475	46028
1	42752690	19034		2	18767441	45191	Prupe.2G130400	5	12443604	47051		4	10529214	24395		5	11878755	46834										8	17856004	46996	Prupe.8G176500
1	42083648	19798		2	18767459	45607	Prupe.2G130400	3	17562720	47173		4	9890629	24664		5	11850208	47079										8	17857830	48605	Prupe.8G176500
7	2055956	20137		2	18222059	46150		3	15431061	47378		4	11251178	26043		5	11985505	47670										7	10503375	50103
1	42332365	20295		2	18816218	46563	Prupe.2G130500	3	15445648	47814		4	807995	28601		5	12007358	47985										8	14850038	53502
1	42237593	20709		2	18465519	47615		not	found	48752		4	951812	29543		5	12181565	48611										8	6544328	54535
8	21194493	21695		2	19259646	48379		3	16559459	49152		4	12681305	29741		5	12261451	48875										8	20845850	56328
1	42015857	21742		2	18816199	50117		3	15609411	49367		8	21006736	29870		5	12267081	49871										8	20427672	57968
1	41947872	22137		2	18767407	51335		3	16140568	49367		4	13467927	34135		5	12676739	50011										8	20446633	61430
1	41684461	22641		2	19763113	54833		3	17726205	49967		4	4143733	35489		5	12484495	50245	Prupe.5G128200									8	21273459	66809
1	41127147	22964		2	20454571	56188		3	18836468	51158		7	14217521	36822		5	12782063	50648										8	21240053	72533
1	16538493	23192		2	20730912	56228		3	18720988	51878		4	13165908	37136		5	12836687	50822						0.735849				8	16670787	82229
1	40653831	23349		2	20822480	56771		2	10017811	52197		4	15648353	38429		5	12801968	51160
1	41148847	23648		not	found	59191		3	18331074	52375		4	16636711	39882		5	12863958	51407
1	41019201	24900		2	22398533	60524		3	18632051	52595		4	16218359	40125		5	12484569	51504	Prupe.5G128200
1	40549851	25406		2	22384186	61034		3	19568852	52797		5	222841	41441		5	13012279	52060
1	40641171	25782		2	20277046	62439		3	18830157	53044		4	16949858	44059		5	13458320	52564
1	40245411	26114		2	23306778	63465		8	10276861	53054		4	16767205	44123		5	13046929	52884	Prupe.5G139000
1	39260388	26638		2	23886728	66904		3	19032014	53144		4	17410123	44859		5	13046944	53279	Prupe.5G139000
1	39342625	27184		2	23992659	68803		3	19115637	53382		1	22575958	49152		5	13375170	53842
1	38742734	28237		2	24251228	70936		3	20380950	53524		4	17841093	49161	Prupe.4G255600	5	13671340	54876
1	38458147	29031		2	25291985	73339		8	10277552	53678		4	17841154	49637	Prupe.4G255600	5	14538228	54991
1	38455726	29543		2	25752276	74610		3	20824787	54202		4	23093330	53394		5	14024179	55413
1	37924393	29691		2	25270657	75167		3	20699676	54426	Prupe.3G196100	4	23081880	53911		5	13966393	55533
1	38257200	29728		2	25754435	75635		3	18368123	54860		4	22289151	54448		5	13861787	55912
1	38281214	29983		2	26277240	77339		3	20370770	55100		4	22958405	57893		5	14541470	56308
2	21164210	30044		2	26344105	78051		3	19791464	55347		4	23076924	58083		5	14225880	56677
6	3844729	30330		2	26455880	78791		3	20103999	55437		4	23373187	58314		5	14552817	56780
1	37658591	31497		2	30129958	79938		8	2864072	55787		4	23810291	58650	Prupe.4G281200	5	15005467	58301	Prupe.5G177500
1	37621405	31796		2	26657031	80979		3	19008189	55854		4	23806335	58739	Prupe.4G281200	5	15003117	59659	Prupe.5G177500
1	37566119	32102		2	27392020	81190		3	20699649	56139	Prupe.3G196100	4	25297321	58868		5	15473663	59919
1	37492788	32618		2	28098355	81628		3	20682049	56756		4	23639046	60716		5	15683405	60002
1	37493857	33134		2	28173907	82219		8	20881067	57340		4	24028278	62939		3	5188854	60321
7	18358652	33397		2	27750303	82311		3	21921061	57531		7	10509	63921		5	15219802	60491
1	37210003	33879		2	28585025	82715		4	13274827	57796		4	24325382	65505		5	15296979	61210	Prupe.5G183900
1	36718607	34630		2	28098405	82884		3	22018799	58500						5	15296971	61315	Prupe.5G183900
1	36774142	34716		2	26531368	82897		3	21467127	59016						5	15269574	62184
1	12696897	35038		2	27652209	84577		3	21564634	59245						5	15610072	62973
1	35996032	35839		2	29925096	85828		3	21590297	59802						5	15678053	63095
1	33344387	36016		2	29982060	86538		3	21963316	60676	Prupe.3G217600					5	15737490	63808
1	36464921	36198		2	27775166	89459		3	21963317	60764	Prupe.3G217600					5	15959891	66377
1	36281625	36304		2	30059171	99683		3	22876012	62275						5	15989035	66574
1	35768610	36362						3	22964189	62957						5	16002667	66629
1	35876132	36658						3	23377188	63074						8	13074021	67044
1	35662456	36752						3	24111578	63255						5	16605149	69350
1	34275315	36920						3	23926875	63382						5	16313330	69528	Prupe.5G202900
1	35441232	37285						3	23759649	63649						5	16585784	69673
2	29202840	37344						3	23759636	63896						5	16313329	69792	Prupe.5G202900
1	35230000	37589	Prupe.1G397900					3	23531100	64010						5	16002754	70160
1	35517969	37731						3	24109487	64449	Prupe.3G251100					5	16745208	70828
1	34602796	37915						3	24111677	64653	Prupe.3G251100					5	16730756	71036
6	28852956	37951						3	24158055	64874						5	16316227	71277
1	34286058	38148						3	23759653	65106						5	16763710	71443	Prupe.5G211000
1	35230073	38332	Prupe.1G397900					3	24564551	65299						5	16714780	71530
1	34639537	38612						3	24173790	65551	Prupe.3G251800					5	16763737	71657	Prupe.5G211000
1	31993255	39064						3	24731278	65761						5	17398693	72227
1	33885272	39449						3	24173905	65885	Prupe.3G251800					5	17279192	72470
1	33247884	40153						3	24991239	66208						5	17532795	72868
1	651168	41091						3	24694703	66660						5	17435419	73069
1	33182139	41166						3	24726155	66861						5	17595675	73563
2	9525179	41238						3	25662871	66981						5	16657649	74063
1	32989483	41536						3	25783641	67502						5	17906994	74309	Prupe.5G236800
1	32997426	41930						3	25769159	67715	Prupe.3G283800					5	18343996	74365
1	32491015	42344						3	25769147	67995	Prupe.3G283800					5	17910347	74626
1	32055802	43101						3	26680993	68118	Prupe.3G303300					5	18292513	74626
1	32001838	43853						3	26681032	68385	Prupe.3G303300					5	17910350	74794
1	12696924	44221						3	27082157	68555						5	17888720	75129
1	2393082	45033						3	26712784	68846						5	17906993	75894	Prupe.5G236800
1	31063934	47571						3	24173902	68868						5	17802759	76063
1	18964870	47852						3	26888026	69400						5	18035924	76703
1	12075068	48162						3	26810664	69766						5	16529756	77354
1	30634283	48236						3	25783580	71435						5	18325926	81009
1	12743389	48240						6	30304822	72116						5	18217963	82375
1	773222	48247						3	24726154	72908						5	18016711	91522
1	11107946	48259						3	26405609	74319
1	17754412	48612						6	30304832	77322
1	31309145	48667						3	27127856	78054
1	30644367	48876						3	24727479	91881
1	32512690	48893
1	11118533	49133
1	9596760	50032
1	3477423	50143
1	4202604	50286
1	4608632	50413
1	12348277	50551
1	7370103	50563
1	6901009	50899
1	5630461	51105
1	10676856	51761
1	30011779	51786
1	8062889	52009
1	9160957	52093
1	29662310	52584
5	11636535	52932
1	27858707	53656
1	29268451	54057
1	10106257	54091
1	29272652	54332
1	9653451	54801
1	5779325	55854
1	9158262	55955
5	11636526	56565
1	9319748	57436
1	25448456	57877
1	8580002	58439
1	8441126	58696
6	6251770	58901
1	7803942	59095
1	7364598	59462
1	8415083	60197
1	25176277	60792
1	8574816	62241
1	7371125	67428
5	6909560	72745

## Sheet: Table D
Identification of the SNPs that co-localize 2 to 3 SNPs simultaneously over 38 genes. Physical map position according to peach genome V2.1
group G1			group G2			group G3			group G4			group G5			group G6			group G7			group G8
ID over LG in the consensus genetic map	Position (bp)	Gene	ID over LG in the consensus genetic map	Position (bp)	Gene	ID over LG in the consensus genetic map	Position (bp)	Gene	ID over LG in the consensus genetic map	Position (bp)	Gene	ID over LG in the consensus genetic map	Position (bp)	Gene	ID over LG in the consensus genetic map	Position (bp)	Gene	ID over LG in the consensus genetic map	Position (bp)	Gene	ID over LG in the consensus genetic map	Position (bp)	Gene
1	45050903	Prupe.1G550900	4	1171437	Prupe.2G013100	11	1205698	Prupe.3G016900	20	8401443	Prupe.4G146400	25	8683151	Prupe.5G071900	33	5027758	Prupe.6G073700	35	17468056	Prupe.7G175300	36	2379859	Prupe.8G026200
	45050971			1171396			1205755			8401481			8683190			5027788			17468055			2379872
2	43049988	Prupe.1G525500	5	7760135	Prupe.2G061200	12	3837532	Prupe.3G054500		8401308		26	12484495	Prupe.5G128200	34	686366	Prupe.6G008800				37	15139470	Prupe.8G127400
	43049997			7760111			3837580		21	9261572	Prupe.4G079400		12484569			686407						15139463
3	35230000	Prupe.1G397900	6	11309547	Prupe.2G074800	13	15445313	Prupe.3G142400		9445644		27	13046929	Prupe.5G139000							38	17856004	Prupe.8G176500
	35230073			11309052			15445289		22	8864643	Prupe.4G154700		13046944									17857830
			7	13745551	Prupe.2G087000	14	20699676	Prupe.3G196100		8864531		28	15005467	Prupe.5G177500
				13745556			20699649		23	17841093	Prupe.4G255600		15003117
			8	15509637	Prupe.2G099300	15	21963316	Prupe.3G217600		17841154		29	15296979	Prupe.5G183900
				15509060			21963317		24	23810291	Prupe.4G281200		15296971
			9	18417352	Prupe.2G126700	16	24109487	Prupe.3G251100		23806335		30	16313330	Prupe.5G202900
				18417371			24111677						16313329
			10	18767441	Prupe.2G130400	17	24173790	Prupe.3G251800				31	16763710	Prupe.5G211000
				18767459			24173905						16763737
						18	25769159	Prupe.3G283800				32	17906994	Prupe.5G236800
							25769147						17906993
						19	26680993	Prupe.3G303300
							26681032

## Sheet: Table E
ID	gene locus name	transcript name	protein name	PFAM	Panther	KOG	KEGG ec	KEGG Orthology	Gene Ontology terms	best Athaliana TAIR10 hit name	best Athaliana TAIR10 hit symbol	best Athaliana TAIR10 hit defline					1
1	Prupe.1G550900	Prupe.1G550900.1	Prupe.1G550900.1.p	PF07223	PTHR31805,PTHR31805:SF2					AT5G14540.1		Protein of unknown function (DUF1421)
2	Prupe.1G525500	Prupe.1G525500.1	Prupe.1G525500.1.p
3	Prupe.1G397900	Prupe.1G397900.1	Prupe.1G397900.1.p	PF14541,PF14543	PTHR13683:SF246,PTHR13683	KOG1339				AT5G10770.1		Eukaryotic aspartyl protease family protein
4	Prupe.2G013100	Prupe.2G013100.1	Prupe.2G013100.1.p	PF01554	PTHR11206:SF94,PTHR11206	KOG1347			GO:0055085,GO:0016020,GO:0006855,GO:0015297,GO:0015238	AT3G08040.1	ATFRD3,FRD3,MAN1	MATE efflux family protein
5	Prupe.2G061200	Prupe.2G061200.1	Prupe.2G061200.1.p	PF02176	PTHR10131			K12501		AT3G11950.2		TRAF-like superfamily protein
6	Prupe.2G074800	Prupe.2G074800.1	Prupe.2G074800.1.p							AT3G10650.1
7	Prupe.2G087000	Prupe.2G087000.1	Prupe.2G087000.1.p	PF00253	PTHR19836:SF19,PTHR19836	KOG1741	0	K02954	GO:0005622,GO:0003735,GO:0005840,GO:0006412	AT2G34520.1	RPS14	mitochondrial ribosomal protein S14
8	Prupe.2G099300	Prupe.2G099300.1	Prupe.2G099300.1.p	PF00009,PF03144,PF11987	PTHR23115,PTHR23115:SF99				GO:0005525,GO:0003924	AT1G76810.1		eukaryotic translation initiation factor 2 (eIF-2) family protein
9	Prupe.2G126700	Prupe.2G126700.1	Prupe.2G126700.1.p	PF00931,PF01582,PF12799	PTHR11017:SF146,PTHR11017	KOG4658				AT5G36930.2		Disease resistance protein (TIR-NBS-LRR class) family
10	Prupe.2G130400	Prupe.2G130400.1	Prupe.2G130400.1.p	PF08263,PF12799,PF13855,PF00560	PTHR24420	KOG0472			GO:0005515	AT1G45616.1	AtRLP6,RLP6	receptor like protein 6
11	Prupe.3G016900	Prupe.3G016900.1	Prupe.3G016900.1.p	PF07983,PF00332	PTHR32227:SF52,PTHR32227				GO:0005975,GO:0004553	AT1G66250.1		O-Glycosyl hydrolases family 17 protein
12	Prupe.3G054500	Prupe.3G054500.1	Prupe.3G054500.1.p	PF12799,PF07714,PF12819	PTHR24420:SF537,PTHR24420	KOG1187				AT1G51800.1		Leucine-rich repeat protein kinase family protein
13	Prupe.3G142400	Prupe.3G142400.1	Prupe.3G142400.1.p	PF12796,PF00023	PTHR24177:SF11,PTHR24177	KOG4412				AT4G03500.1		Ankyrin repeat family protein
14	Prupe.3G196100	Prupe.3G196100.1	Prupe.3G196100.1.p	PF09273,PF00856	PTHR13271,PTHR13271:SF10	KOG1337				AT3G07670.1		Rubisco methyltransferase family protein
15	Prupe.3G217600	Prupe.3G217600.1	Prupe.3G217600.1.p	PF01554	PTHR11206,PTHR11206:SF88	KOG1347				AT3G21690.1		MATE efflux family protein
16	Prupe.3G251100	Prupe.3G251100.1	Prupe.3G251100.1.p	PF07714,PF12819	PTHR24420:SF579,PTHR24420	KOG1187			GO:0004672,GO:0006468	AT3G51550.1	FER	Malectin/receptor-like protein kinase family protein
17	Prupe.3G251800	Prupe.3G251800.1	Prupe.3G251800.1.p	PF12819,PF07714	PTHR24420:SF579,PTHR24420				GO:0004672,GO:0006468	AT3G51550.1	FER	Malectin/receptor-like protein kinase family protein
18	Prupe.3G283800	Prupe.3G283800.1	Prupe.3G283800.1.p							AT3G55250.1
19	Prupe.3G303300	Prupe.3G303300.1	Prupe.3G303300.1.p	PF10358	PTHR31593:SF0,PTHR31593					AT3G01810.3
20	Prupe.4G146400	Prupe.4G146400.1	Prupe.4G146400.1.p	PF00043,PF13417	PTHR11260:SF174,PTHR11260	KOG0406			GO:0005515	AT1G78380.1	ATGSTU19,GST8,GSTU19	glutathione S-transferase TAU 19
21	Prupe.4G079400	Prupe.4G079400.1	Prupe.4G079400.1.p	PF00067	PTHR24286:SF0,PTHR24286			K09832	GO:0055114,GO:0005506,GO:0020037,GO:0016705	AT2G34500.1	CYP710A1	cytochrome P450, family 710, subfamily A, polypeptide 1
22	Prupe.4G154700	Prupe.4G154700.1	Prupe.4G154700.1.p	PF00069	PTHR24055:SF158,PTHR24055	KOG0660			GO:0004672,GO:0006468,GO:0005524	AT3G14720.1	ATMPK19,MPK19	MAP kinase 19
23	Prupe.4G255600	Prupe.4G255600.1	Prupe.4G255600.1.p	PF00332	PTHR32227				GO:0005975,GO:0004553	AT4G16260.1		Glycosyl hydrolase superfamily protein
24	Prupe.4G281200	Prupe.4G281200.1	Prupe.4G281200.1.p							AT5G16610.2
25	Prupe.5G071900	Prupe.5G071900.1	Prupe.5G071900.1.p							AT4G17250.1
26	Prupe.5G128200	Prupe.5G128200.1	Prupe.5G128200.1.p	PF05063	PTHR12829:SF2,PTHR12829	KOG2098			GO:0006139,GO:0008168	AT4G10760.1	EMB1706,MTA	mRNAadenosine methylase
27	Prupe.5G139000	Prupe.5G139000.1	Prupe.5G139000.1.p	PF00565,PF00567	PTHR12302,PTHR12302:SF2	KOG2039			GO:0003676,GO:0016788	AT5G07350.1	AtTudor1,TSN1,Tudor1	TUDOR-SN protein 1
28	Prupe.5G177500	Prupe.5G177500.1	Prupe.5G177500.1.p	PF08711,PF01426	PTHR15141:SF39,PTHR15141	KOG1886				AT3G48050.1		BAH domain ;TFIIS helical bundle-like domain
29	Prupe.5G183900	Prupe.5G183900.1	Prupe.5G183900.1.p	PF02791	PTHR14296,PTHR14296:SF3					AT1G18950.1		DDT domain superfamily
30	Prupe.5G202900	Prupe.5G202900.1	Prupe.5G202900.1.p
31	Prupe.5G211000	Prupe.5G211000.1	Prupe.5G211000.1.p	PF00400,PF12341	PTHR19932,PTHR19932:SF10	KOG1274	0	K11274		AT3G42660.1		transducin family protein / WD-40 repeat family protein
32	Prupe.5G236800	Prupe.5G236800.1	Prupe.5G236800.1.p	PF01180	PTHR11938	KOG1799	1.3.1.2	K00207	GO:0004152,GO:0055114,GO:0006222	AT3G17810.1	PYD1	pyrimidine 1
33	Prupe.6G073700	Prupe.6G073700.1	Prupe.6G073700.1.p	PF03514	PTHR31636,PTHR31636:SF14					AT1G07530.1	ATGRAS2,GRAS2,SCL14	SCARECROW-like 14
34	Prupe.6G008800	Prupe.6G008800.1	Prupe.6G008800.1.p	PF00011	PTHR11527,PTHR11527:SF113	KOG0710				AT1G07400.1		HSP20-like chaperones superfamily protein
35	Prupe.7G175300	Prupe.7G175300.1	Prupe.7G175300.1.p							AT1G76070.1
36	Prupe.8G026200	Prupe.8G026200.1	Prupe.8G026200.1.p	PF01535	PTHR24015:SF387,PTHR24015					AT2G20710.1		Tetratricopeptide repeat (TPR)-like superfamily protein
37	Prupe.8G127400	Prupe.8G127400.1	Prupe.8G127400.1.p	PF00069	PTHR24420:SF714,PTHR24420	KOG1187				AT3G19300.1		Protein kinase superfamily protein
38	Prupe.8G176500	Prupe.8G176500.1	Prupe.8G176500.1.p	PF10250	PTHR31818:SF1,PTHR31818					AT4G38390.1	RHS17	root hair specific 17

## Sheet: Table F
LG	Position (pb)	Gene
1	651168	Prupe.1G007500
1	773222	Prupe.1G009900
1	3477423	Prupe.1G049400
1	4202604	Prupe.1G059500
1	4608632	Prupe.1G064800
1	5630461	Prupe.1G078200
1	6901009	Prupe.1G091600
1	7364598	Prupe.1G094600
1	8062889	Prupe.1G101200
1	8415083	Prupe.1G104400
1	8441126	Prupe.1G104900
1	8574816	Prupe.1G106800
1	8580002	Prupe.1G106900
1	9158262	Prupe.1G116100
1	9160957	Prupe.1G116200
1	9319748	Prupe.1G119000
1	9596760	Prupe.1G122300
1	9653451	Prupe.1G123100
1	10106257	Prupe.1G129700
1	10676856	Prupe.1G135400
1	11107946	Prupe.1G141200
1	11118533	Prupe.1G141500
1	12075068	Prupe.1G153100
1	12348277	Prupe.1G156200
1	12743389	Prupe.1G160000
1	17754412	Prupe.1G191800
1	18964870	Prupe.1G197900
1	25176277	Prupe.1G237200
1	25448456	Prupe.1G240500
1	29662310	Prupe.1G301900
1	30011779	Prupe.1G307500
1	30634283	Prupe.1G319000
1	30644367	Prupe.1G319100
1	31309145	Prupe.1G330100
1	31993255	Prupe.1G340000
1	32001838	Prupe.1G340300
1	32055802	Prupe.1G341100
1	32491015	Prupe.1G347600
1	32512690	Prupe.1G347900
1	32989483	Prupe.1G355400
1	32997426	Prupe.1G355500
1	33182139	Prupe.1G359000
1	33247884	Prupe.1G360600
1	33344387	Prupe.1G362500
1	33885272	Prupe.1G371900
1	34639537	Prupe.1G386900
1	35441232	Prupe.1G401500
1	35517969	Prupe.1G403300
1	35662456	Prupe.1G405700
1	35768610	Prupe.1G408300
1	35996032	Prupe.1G412800
1	36281625	Prupe.1G418600
1	36718607	Prupe.1G427000
1	36774142	Prupe.1G427800
1	37210003	Prupe.1G436100
1	37493857	Prupe.1G441600
1	37566119	Prupe.1G442700
1	37621405	Prupe.1G443800
1	37658591	Prupe.1G444500
1	37924393	Prupe.1G449400
1	38257200	Prupe.1G455900
1	38281214	Prupe.1G456500
1	38458147	Prupe.1G459300
1	38742734	Prupe.1G464200
1	39260388	Prupe.1G472000
1	39342625	Prupe.1G473500
1	40245411	Prupe.1G482300
1	40641171	Prupe.1G488100
1	40653831	Prupe.1G488300
1	41019201	Prupe.1G493600
1	41127147	Prupe.1G495600
1	41148847	Prupe.1G496200
1	41684461	Prupe.1G504100
1	41947872	Prupe.1G508800
1	42015857	Prupe.1G510000
1	42083648	Prupe.1G511100
1	42332365	Prupe.1G514500
1	42565995	Prupe.1G518000
1	42634142	Prupe.1G519100
1	42960374	Prupe.1G523900
1	42962618	Prupe.1G524000
1	43032773	Prupe.1G525200
1	43218133	Prupe.1G528000
1	43387949	Prupe.1G530800
1	43513330	Prupe.1G532100
1	43673057	Prupe.1G534200
1	43727670	Prupe.1G535000
1	43794978	Prupe.1G535700
1	44081229	Prupe.1G539300
1	44123454	Prupe.1G540000
1	44457626	Prupe.1G544000
1	44582111	Prupe.1G545700
1	44740604	Prupe.1G547400
1	44848169	Prupe.1G548200
1	44872764	Prupe.1G548800
1	44878405	Prupe.1G548900
1	45278168	Prupe.1G554300
1	45295752	Prupe.1G554600
1	45710998	Prupe.1G559900
1	45738390	Prupe.1G560200
1	45765431	Prupe.1G560600
1	45900167	Prupe.1G561900
1	46118976	Prupe.1G564700
1	46280656	Prupe.1G567000
1	46498021	Prupe.1G570900
1	46832609	Prupe.1G574900
1	46890729	Prupe.1G575700
1	47259028	Prupe.1G581400
1	47278215	Prupe.1G582000
1	47546381	Prupe.1G585700
1	47566399	Prupe.1G585900
1	47575326	Prupe.1G586000
2	4451109	Prupe.2G040500
2	4468188	Prupe.2G040700
2	4879804	Prupe.2G044000
2	4904649	Prupe.2G044100
2	6754295	Prupe.2G056600
2	9011152	Prupe.2G065600
2	10792244	Prupe.2G071100
2	10832711	Prupe.2G071300
2	12237648	Prupe.2G080100
2	14133363	Prupe.2G089400
2	15014903	Prupe.2G095300
2	15126208	Prupe.2G096100
2	15453565	Prupe.2G098800
2	15461891	Prupe.2G098900
2	15587890	Prupe.2G099900
2	15601975	Prupe.2G100100
2	16404848	Prupe.2G106000
2	16734664	Prupe.2G108900
2	17216012	Prupe.2G114100
2	18222059	Prupe.2G125500
2	18465519	Prupe.2G127200
2	19259646	Prupe.2G134900
2	19763113	Prupe.2G141300
2	20277046	Prupe.2G146400
2	20454571	Prupe.2G149000
2	20730912	Prupe.2G152800
2	20822480	Prupe.2G154300
2	22384186	Prupe.2G180500
2	22398533	Prupe.2G180800
2	23886728	Prupe.2G202700
2	23992659	Prupe.2G205100
2	24251228	Prupe.2G209700
2	25270657	Prupe.2G226000
2	25291985	Prupe.2G226500
2	25752276	Prupe.2G235600
2	25754435	Prupe.2G235700
2	26277240	Prupe.2G245700
2	26344105	Prupe.2G247100
2	26455880	Prupe.2G249100
2	26531368	Prupe.2G250400
2	26657031	Prupe.2G253000
2	27392020	Prupe.2G269000
2	27652209	Prupe.2G273900
2	27750303	Prupe.2G275600
2	27775166	Prupe.2G276000
2	28585025	Prupe.2G293600
2	29925096	Prupe.2G322600
2	29982060	Prupe.2G323900
2	30059171	Prupe.2G325100
2	30129958	Prupe.2G326600
3	996281	Prupe.3G013800
3	1506212	Prupe.3G020600
3	1712148	Prupe.3G023200
3	1754580	Prupe.3G023800
3	1811797	Prupe.3G024700
3	2304032	Prupe.3G031000
3	2495197	Prupe.3G034100
3	3064214	Prupe.3G043000
3	4224296	Prupe.3G059600
3	4238067	Prupe.3G059800
3	4434161	Prupe.3G062200
3	4652193	Prupe.3G064800
3	5249061	Prupe.3G073100
3	5710074	Prupe.3G077500
3	6026707	Prupe.3G081000
3	6063763	Prupe.3G081600
3	7084377	Prupe.3G094500
3	7215242	Prupe.3G096000
3	7683896	Prupe.3G100200
3	8456859	Prupe.3G106500
3	9153512	Prupe.3G110600
3	11437122	Prupe.3G124900
3	11876802	Prupe.3G127100
3	15431061	Prupe.3G142200
3	15609411	Prupe.3G143800
3	16140568	Prupe.3G147500
3	16559459	Prupe.3G151300
3	17318671	Prupe.3G155300
3	17378490	Prupe.3G155600
3	17562720	Prupe.3G157100
3	18331074	Prupe.3G164100
3	18368123	Prupe.3G164800
3	18632051	Prupe.3G167600
3	18720988	Prupe.3G168400
3	18830157	Prupe.3G169300
3	18836468	Prupe.3G169400
3	19008189	Prupe.3G171300
3	19032014	Prupe.3G171900
3	19115637	Prupe.3G173800
3	19568852	Prupe.3G179600
3	19791464	Prupe.3G182000
3	20103999	Prupe.3G187000
3	20370770	Prupe.3G191000
3	20380950	Prupe.3G191100
3	20682049	Prupe.3G195600
3	20824787	Prupe.3G198600
3	21467127	Prupe.3G208700
3	21564634	Prupe.3G210100
3	21590297	Prupe.3G210700
3	21921061	Prupe.3G217000
3	22876012	Prupe.3G231800
3	22964189	Prupe.3G233700
3	23377188	Prupe.3G239500
3	23531100	Prupe.3G242300
3	23926875	Prupe.3G248800
3	24564551	Prupe.3G258800
3	24731278	Prupe.3G261200
3	24991239	Prupe.3G267200
3	25662871	Prupe.3G281400
3	26405609	Prupe.3G297800
3	26712784	Prupe.3G304100
3	26810664	Prupe.3G306900
3	26888026	Prupe.3G308700
3	27082157	Prupe.3G312800
3	27127856	Prupe.3G313500
4	807995	Prupe.4G017100
4	3856048	Prupe.4G079500
4	3967321	Prupe.4G081400
4	4086250	Prupe.4G083500
4	4106138	Prupe.4G083900
4	4115183	Prupe.4G084100
4	4178967	Prupe.4G085200
4	4205830	Prupe.4G085700
4	4212955	Prupe.4G085800
4	4260016	Prupe.4G086400
4	4379590	Prupe.4G088700
4	4827145	Prupe.4G095900
4	5474565	Prupe.4G105800
4	5646047	Prupe.4G108100
4	6220299	Prupe.4G115500
4	6290710	Prupe.4G116400
4	7712712	Prupe.4G138400
4	7849214	Prupe.4G140400
4	8163731	Prupe.4G142300
4	8408360	Prupe.4G146800
4	8423974	Prupe.4G147200
4	8531370	Prupe.4G149600
4	8795976	Prupe.4G153500
4	9167108	Prupe.4G160000
4	9261572	Prupe.4G161500
4	9566845	Prupe.4G164700
4	9568988	Prupe.4G164800
4	10037701	Prupe.4G170000
4	10184662	Prupe.4G171900
4	10255108	Prupe.4G173200
4	10746176	Prupe.4G181100
4	11044022	Prupe.4G186000
4	11368039	Prupe.4G190500
4	12681305	Prupe.4G203800
4	13165908	Prupe.4G211100
4	13467927	Prupe.4G215500
4	15648353	Prupe.4G238600
4	16218359	Prupe.4G244400
4	16636711	Prupe.4G248900
4	16767205	Prupe.4G250700
4	16949858	Prupe.4G252400
4	17410123	Prupe.4G253800
4	22289151	Prupe.4G271700
4	22958405	Prupe.4G275400
4	23076924	Prupe.4G276100
4	23081880	Prupe.4G276300
4	23093330	Prupe.4G276500
4	23373187	Prupe.4G278300
4	23639046	Prupe.4G280000
4	24028278	Prupe.4G281900
4	24325382	Prupe.4G283200
4	25297321	Prupe.4G288100
5	254055	Prupe.5G001100
5	515181	Prupe.5G003900
5	1121788	Prupe.5G010900
5	3218273	Prupe.5G027600
5	4997030	Prupe.5G046300
5	6367497	Prupe.5G059000
5	6812543	Prupe.5G062600
5	8101726	Prupe.5G066400
5	8170939	Prupe.5G067600
5	8198750	Prupe.5G067900
5	9469145	Prupe.5G081300
5	9650201	Prupe.5G083900
5	9692993	Prupe.5G084500
5	9724452	Prupe.5G085100
5	10053157	Prupe.5G090000
5	10084213	Prupe.5G090500
5	10179888	Prupe.5G091300
5	10219282	Prupe.5G091500
5	10461624	Prupe.5G094800
5	10497397	Prupe.5G095500
5	10960683	Prupe.5G102200
5	10963176	Prupe.5G102300
5	11152721	Prupe.5G104800
5	11216011	Prupe.5G105800
5	11243395	Prupe.5G106200
5	11306474	Prupe.5G107100
5	11418484	Prupe.5G108700
5	11571407	Prupe.5G111700
5	11692444	Prupe.5G113400
5	11737464	Prupe.5G114100
5	11797604	Prupe.5G115200
5	11850208	Prupe.5G116400
5	11878755	Prupe.5G117100
5	11985505	Prupe.5G119300
5	12007358	Prupe.5G120000
5	12181565	Prupe.5G123100
5	12261451	Prupe.5G124500
5	12267081	Prupe.5G124700
5	12676739	Prupe.5G131700
5	12721800	Prupe.5G132500
5	12782063	Prupe.5G133500
5	12801968	Prupe.5G134200
5	12863958	Prupe.5G135400
5	13012279	Prupe.5G138300
5	13375170	Prupe.5G145400
5	13458320	Prupe.5G146500
5	13671340	Prupe.5G150800
5	13861787	Prupe.5G154700
5	13966393	Prupe.5G157000
5	14024179	Prupe.5G158100
5	14225880	Prupe.5G162200
5	14538228	Prupe.5G169300
5	14541470	Prupe.5G169400
5	14552817	Prupe.5G169600
5	15219802	Prupe.5G182200
5	15269574	Prupe.5G183500
5	15473663	Prupe.5G187600
5	15678053	Prupe.5G191100
5	15683405	Prupe.5G191200
5	15737490	Prupe.5G192400
5	15959891	Prupe.5G197300
5	15989035	Prupe.5G198100
5	16316227	Prupe.5G203000
5	16529756	Prupe.5G207100
5	16657649	Prupe.5G209300
5	16714780	Prupe.5G210200
5	16730756	Prupe.5G210400
5	17279192	Prupe.5G222400
5	17435419	Prupe.5G225900
5	17532795	Prupe.5G228700
5	17595675	Prupe.5G230300
5	17802759	Prupe.5G234600
5	17888720	Prupe.5G236400
5	18016711	Prupe.5G238400
5	18035924	Prupe.5G238700
5	18217963	Prupe.5G242100
5	18292513	Prupe.5G243900
5	18325926	Prupe.5G244600
5	18343996	Prupe.5G244800
6	891685	Prupe.6G012600
6	1799484	Prupe.6G022400
6	3233169	Prupe.6G044500
6	3497344	Prupe.6G049100
6	3702282	Prupe.6G052600
6	4185724	Prupe.6G060300
6	4221971	Prupe.6G061000
6	4563995	Prupe.6G065900
6	4656698	Prupe.6G067600
6	4659431	Prupe.6G067700
6	4739618	Prupe.6G069000
6	4802887	Prupe.6G070000
6	4818485	Prupe.6G070200
6	4930928	Prupe.6G072300
6	5001266	Prupe.6G073300
6	5039210	Prupe.6G073800
6	5159021	Prupe.6G075200
6	5473086	Prupe.6G080400
6	5477144	Prupe.6G080500
6	5920828	Prupe.6G087400
6	6238080	Prupe.6G091100
6	6553818	Prupe.6G094500
6	6585509	Prupe.6G094700
6	6853654	Prupe.6G098500
6	7705809	Prupe.6G107900
6	8058740	Prupe.6G112100
6	8141994	Prupe.6G112800
6	9839477	Prupe.6G127400
6	11550730	Prupe.6G142700
6	14672265	Prupe.6G159800
6	18382273	Prupe.6G179000
6	24540283	Prupe.6G249900
6	25276094	Prupe.6G262900
6	26171504	Prupe.6G279400
7	150910	Prupe.7G001100
7	399736	Prupe.7G003600
7	428416	Prupe.7G003900
7	1388669	Prupe.7G010400
7	2569408	Prupe.7G017500
7	2808858	Prupe.7G018800
7	5167275	Prupe.7G027500
7	5353210	Prupe.7G028900
7	9201634	Prupe.7G053600
7	10969767	Prupe.7G072200
7	13686878	Prupe.7G108500
7	16371965	Prupe.7G153600
7	16643633	Prupe.7G159500
7	16739741	Prupe.7G161100
7	16745237	Prupe.7G161300
7	16774984	Prupe.7G162200
7	16857213	Prupe.7G163600
7	17018003	Prupe.7G166300
7	17032469	Prupe.7G166500
7	17043697	Prupe.7G166800
7	17239576	Prupe.7G170400
7	17342132	Prupe.7G172500
7	17647287	Prupe.7G179600
7	17761078	Prupe.7G182400
7	17989933	Prupe.7G185700
7	18046777	Prupe.7G186800
7	18092560	Prupe.7G187800
7	18301222	Prupe.7G191400
7	18561423	Prupe.7G196400
7	19067156	Prupe.7G207100
7	19846977	Prupe.7G222600
7	20981084	Prupe.7G246700
7	21520938	Prupe.7G257200
7	22289548	Prupe.7G271900
8	173606	Prupe.8G002100
8	459284	Prupe.8G005600
8	611549	Prupe.8G007800
8	628195	Prupe.8G008200
8	1538629	Prupe.8G016600
8	1730877	Prupe.8G018600
8	2018265	Prupe.8G022400
8	2186048	Prupe.8G024000
8	2541833	Prupe.8G028100
8	3232516	Prupe.8G035200
8	4514831	Prupe.8G043600
8	4543317	Prupe.8G044100
8	4604468	Prupe.8G044500
8	5361820	Prupe.8G049100
8	12536601	Prupe.8G092600
8	12920632	Prupe.8G097400
8	13175645	Prupe.8G100500
8	13560963	Prupe.8G104800
8	13834578	Prupe.8G107500
8	14623541	Prupe.8G119200
8	14789528	Prupe.8G122100
8	14950330	Prupe.8G123700
8	15172921	Prupe.8G127800
8	15270194	Prupe.8G129300
8	15768992	Prupe.8G138200
8	16156597	Prupe.8G145900
8	16805735	Prupe.8G158300
8	16836786	Prupe.8G158900
8	17856004	Prupe.8G176400
8	18280803	Prupe.8G183800
8	20427672	Prupe.8G228100
8	20845850	Prupe.8G235400
8	21240053	Prupe.8G243500
8	21273459	Prupe.8G244100
